# Supplementary material for: Modeling Neuroimmune Interactions in Human Subjects and Animal Models to Predict Subtype-Specific Multidrug Treatments for Gulf War Illness
Source: Int J Mol Sci. 2021 Aug 9;22(16):8546. doi: 10.3390/ijms22168546 (PMC8395153; doi:10.3390/ijms22168546)
Supplement: Supplementary file 1 [file ijms-22-08546-s001.zip]

Archive with 1 entries (1 files):
- ijms-1318603-supplementary.pdf
